# Supplementary material for: Are high-viscosity glass-ionomer cements inferior to silver amalgam as restorative materials for permanent posterior teeth? A Bayesian analysis
Source: BMC Oral Health. 2015 Oct 8;15:118. doi: 10.1186/s12903-015-0108-5 (PMC4599034; doi:10.1186/s12903-015-0108-5)
Supplement: Additional file 1: Table S1. — Extracted event data. (XLS 127 kb) [file 12903_2015_108_MOESM1_ESM.xls]

## Sheet: Sheet1
Are high-viscosity glass-ionomer cements inferior to silver amalgam as restorative materials for permanent posterior teeth? - A Bayesian analysis
S. Mickenautsch
Additional file - Extracted event data
Evidence 1:
Mickenautsch S, Yengopal V. Direct contra naïve-indirect comparison of clinical failure rates between high-viscosity GIC and conventional amalgam restorations. An empirical study. PLOS One 2013; 8: e78397.
(extracted from Figure 2 and 3)
			Point										Statistical power based on sample size
			estimate		95% CI								n(CG)	N(CG)	P2(n/N)	P1(P2+10)	NP	2xNP	NT(NCG+NTG)	Exclude	Reason		H1	H2
			OR	17.54	0.97	316.85							0	32	0	10	71	142	71	Yes	Sample size too low
			OR	1.12	0.05	23.99							0	32	0	10	71	142	178	No			0	1
			OR	1.78	0.08	37.98							0	32	0	10	71	142	125	Yes	Sample size too low
			OR	2.75	0.11	69.83							0	32	0	10	71	142	68	Yes	Sample size too low
			OR	21.67	1.13	416.06							0	32	0	10	71	142	53	Yes	Sample size too low
			OR	9.04	0.53	155.14							0	32	0	10	71	142	158	No			0	1
			OR	6.29	0.24	163.42							0	32	0	10	71	142	48	Yes	Sample size too low
			OR	5.71	1.1	29.66							2	32	6	16	151	302	61	Yes	Sample size too low
			OR	1.1	0.22	5.46							2	32	6	16	151	302	149	Yes	Sample size too low
			OR	0.51	0.08	3.17							2	32	6	16	151	302	124	Yes	Sample size too low
			OR	6	1.08	33.38							2	32	6	16	151	302	53	Yes	Sample size too low
			OR	0.88	0.07	10.46							2	32	6	16	151	302	50	Yes	Sample size too low
			OR	9.13	2.07	40.18							2	32	6	16	151	302	143	Yes	Sample size too low
			OR	1.2	0.16	9.14							2	32	6	16	151	302	59	Yes	Sample size too low
			OR	0.88	0.07	10.46							2	32	6	16	151	302	50	Yes	Sample size too low
			OR	14.06	3.81	51.94							3	32	9.4	19.4	191	382	86	Yes	Sample size too low
			OR	36.25	9.41	139.62							3	32	9.4	19.4	191	382	89	Yes	Sample size too low
			OR	2.24	0.59	8.51							3	32	9.4	19.4	191	382	426	No			0	1
			OR	1.2	0.51	2.82							9	267	3.4	13.4	191	382	615	No			0	1
			OR	19.36	1.13	332.7							0	35	0	10	71	142	111	Yes	Sample size too low
			OR	7.54	0.43	132.95							0	35	0	10	71	142	133	Yes	Sample size too low
			OR	125.62	6.56	2405.56							0	35	0	10	71	142	52	Yes	Sample size too low
			OR	8.52	0.33	223.03							0	35	0	10	71	142	48	Yes	Sample size too low
			OR	19	2.41	150.02							1	35	2.8	12.8	110	220	88	Yes	Sample size too low
			OR	26.23	3.37	203.94							1	35	2.8	12.8	110	220	97	Yes	Sample size too low
			OR	110.5	11.27	1083.15							1	35	2.8	12.8	110	220	52	Yes	Sample size too low
																							0	4
References of trials included and accepted in this investigation (as per Table 3):
Lopez N, Simpser-Rafalin S, Berthold P. Atraumatic restorative treatment for prevention and treatment of caries in an underserved community. Am J Public Health 2005; 95: 1338–1339.
van Gemert-Schriks MC, van Amerongen WE, ten Cate JM, Aartman IH. Three-year survival of single- and two-surface ART restorations in a high-caries child population. Clin Oral Investig 2007; 11: 337–343.
Zanata RL, Fagundes TC, Freitas MC, Lauris JR, Navarro MF. Ten-year survival of ART restorations in permanent posterior teeth. Clin Oral Investig 2011; 15:265–271.
Ibiyemi O, Bankole OO, Oke GA. Assessment of Atraumatic Restorative Treatment (ART) on the permanent dentition in a primary care setting in Nigeria. Int Dent J 2011; 61: 2–6.
Barata TJ, Bresciani E, Mattos MC, Lauris JR, Ericson D, et al. Comparison of two minimally invasive methods on the longevity of glass ionomer cement restorations: short-term results of a pilot study. J Appl Oral Sci 2008;16: 155–160.
Ercan E, Du¨ lgergil CT, Soyman M, Dalli M, Yildirim I. A field-trial of two restorative materials used with atraumatic restorative treatment in rural Turkey: 24-month results. J Appl Oral Sci 2009; 17: 307–314.
Ziraps A, Honkala E. Clinical trial of a new glass ionomer for an atraumatic restorative treatment technique in class I restorations placed in Latvian school children. Med Princ Pract 2002; 11 Suppl 1: 44–47.
Wang L, Lopes LG, Bresciani E, Lauris JR, Mondelli RF, et al. Evaluation of Class I ART restorations in Brazilian schoolchildren: three-year results. Spec Care Dentist 2004; 24: 28–33.
Abid A, Chkir F, Ben Salem K, Argoubi K, Sfar-Gandoura M. Atraumatic restorative treatment and glass ionomer sealants in Tunisian children: survival after 3 years. East Mediterr Health J 2002; 8: 315–323.
Cefaly DF, Barata TJ, Bresciani E, Fagundes TC, Lauris JR, et al. Clinical evaluation of multiple-surface ART restorations: 12 month follow-up. J Dent Child (Chic) 2007; 74: 203–208.
Yip KH, Smales RJ, Gao W, Peng D. The effects of two cavity preparation methods on the longevity of glass ionomer cement restorations: an evaluation after 12 months. J Am Dent Assoc 2002; 133: 744–751.
Frencken JE, Taifour D, van ’t Hof MA. Survival of ART and amalgam restorations in permanent teeth of children after 6.3 years. J Dent Res 2006; 85: 622–666.
Rahimtoola S, van Amerongen E. Comparison of two tooth-saving preparation techniques for one-surface cavities. ASDC J Dent Child 2002;69: 16–26.
Mickenautsch S, Yengopal V. Do laboratory results concerning high-viscosity glassionomers versus amalgam for tooth restorations indicate similar effect direction and magnitude than that of clinical controlled trials? - A meta-epidemiological study. 2015; 10: e0132246.
			SMD	[-]6.59	[-]9.03	[-]4.15																	1	0
			SMD	[-]3.71	[-]5.26	[-]2.15																	1	0
			SMD	[-]23.46	[-]31.63	[-]15.30																	1	0
			SMD	[-]4.26	[-]5.73	[-]2.78																	1	0
			OR	71.4	3	1696.73																	1	0
			SMD	[-] 5.34	[-]7.38	[-]3.29																	1	0
			OR	30.33	1.39	660.75																	1	0
			SMD	4.38	2.63	6.13																	0	1
			OR	1	0.17	5.77																	0	1
			OR	1.56	0.24	9.91																	0	1
			SMD	[-]0.33	[-]1.14	0.48																	0	1
			SMD	[-]7.39	[-]10.10	[-]4.69																	1	0
			SMD	[-]9.87	[-]13.4	[-]6.35																	1	0
																							9	4
References of trials included and accepted in this investigation (as per Additional File S2):
Geirsson J, Bayne SC, Swift EJ Jr, Thompson JY. Mechanical property characterization of a novel directly-placed ceramic restorative material. Am J Dent 2004; 17: 417–421.
Sabdi S, Bakar W, Husein A. Assessment of microleakage of few restorative materials after erosion by acidic solution. Arch Orofac Sci 2011; 6: 26–32.
Bashar AKM, Alam MS, Hussain MA, Islam MM, Hossain MM. An in vitro microleakage study of different filling materials using dye penetration method. Bangladesh Med Res Counc Bull 2006; 32: 1–9.
Geirsson J, Thompson JY, Bayne SC. Porosity evaluation and pore size distribution of a novel directly placed ceramic restorative material. Dent Mater 2004; 20: 987–995.
Bellam KK, Namburi SK, Tripuraneni SC. In vitro evaluation of bacterial leakage through different perforation repair materials of teeth. J Appl Biomater Biomech 2009; 7: 179–184.
Virmani S, Tandon S, Rao N. Cuspal fracture resistance and microleakage of glass ionomer cements in primary molars. J Clin Pediatr Dent 1997; 22: 55–58.
Guelmann M, Bookmyer KL, Villalta P, García-Godoy F. Microleakage of restorative techniques for pulpotomized primary molars. J Dent Child (Chic) 2004; 71: 209–211.
Lee Sh-W, Lee S-H, Yang J-H, Han J-S, Lee J-B. Fracture toughness of various core materials. J Korean Acad Prosthodont 2001; 39: 682–697.
Taifour D, Frencken JE, Beiruti N, van 't Hof MA, Truin GJ. Effectiveness of glass-ionomer (ART) and amalgam restorations in the deciduous dentition: results after 3 years. Caries Res 2002; 36: 437–444.
Hilgert LA, de Amorim RG, Leal SC, Mulder J, Creugers NH, Frencken JE. Is high-viscosity glass-ionomer-cement a successor to amalgam for treating primary molars? Dent Mater 2014; 30: 1172–1178
Yu C, Gao XJ, Deng DM, Yip HK, Smales RJ. Survival of glass ionomer restorations placed in primary molars using atraumatic restorative treatment (ART) and conventional cavity preparations: 2-year results. Int Dent J 2004; 54: 42–46.
Honkala E, Behbehani J, Ibricevic H, Kerosuo E, Al-Jame G. The atraumatic restorative treatment (ART) approach to restoring primary teeth in a standard dental clinic. Int J Paediatr Dent 2003; 13: 172–179.
Rahimtoola S, van Amerongen E. Comparison of two tooth-saving preparation techniques for one-surface cavities. ASDC J Dent Child 2002; 69: 16–26.
Frencken JE, Taifour D, van 't Hof MA. Survival of ART and amalgam restorations in permanent teeth of children after 6.3 years. J Dent Res 2006; 85: 622–626.
Estupiñán-Day S, Milner T, Tellez M. Oral health of low income children: procedures for atraumatic restorative treatment (PRAT)—Final report, 2006. PAHO Project number 091024: ATN/JF-7025-RG.
Gao W, Peng D, Smales RJ, Yip KH. Comparison of atraumatic restorative treatment and conventional restorative procedures in a hospital clinic: evaluation after 30 months. Quintessence Int 2003; 34:31–37.
Daou MH, Tavernier B, Meyer JM. Clinical evaluation of four different dental restorative materials: one-year results. Schweiz Monatsschr Zahnmed 2008; 118: 290–295.
Evidence 2:
Wang X, Nie J, Cai X, Yengopal V, Mickenautsch S. Failure rate of atraumatic restorative treatment using high-viscosity glass-ionomer cement compared to conventional amalgam restorative treatment in primary and permanent teeth: a systematic review of Chinese trials. J Minim Interv Dent 2012; 5: 377 - 415.
													Statistical power based on sample size
	Dentition	DS-Nr											n(CG)	N(CG)	P2(n/N)	P1(P2+10)	NP	2xNP	NT(NCG+NTG)	Exclude	Reason		H1	H2
	2	1	OR	1.1	0.47	2.56	0	1					10	90	11	21	208	416	214	Yes	Sample size too low
	2	35	OR	0.87	0.37	2	0	1					16	52	31	41	360	720	106	Yes	Sample size too low
	2	36	OR	1.52	0.8	2.9	0	1					32	78	41	51	388	776	150	Yes	Sample size too low
							0	3															0	0
References of trials included and accepted in this investigation (as per Table 9):
Li H-M, Dou Z-H. Clinical observation of using different material in the elderly decaying tooth ART technique (Article in Chinese). Pract Clin Med 2005; 6: 105-7.
Wu X-P, Wang L-L, Yu S-C. Therapeutic effects of atraumatic restorative treatment (ART) in management of 117 patients with caries (Article in Chinese). Pract Prev Med 2005; 12: 1081-2.
Mickenautsch S, Yengopal V. Failure rate of atraumatic restorative treatment using high-viscosity glass-ionomer cement compared to conventional amalgam restorative treatment in primary and permanent teeth: a systematic review update - III. J Minim Interv Dent 2012; 5: 273-331.
													Statistical power based on sample size
	Dentition	DS-Nr											n(CG)	N(CG)	P2(n/N)	P1(P2+10)	NP	2xNP	NT(NCG+NTG)	Exclude	Reason		H1	H2
	2	8	OR	0.87	0.37	2	0	1					16	52	31	41	360	720	106	Yes	Sample size too low
	2	9	OR	1.52	0.8	2.9	0	1					32	78	41	51	388	776	150	Yes	Sample size too low
	2	33	OR	0.96	0.42	2.18	0	1					11	108	10	20	198	396	261	Yes	Sample size too low
	2	37	OR	0.58	0.08	4.27	0	1					2	9	22	32	307	614	30	Yes	Sample size too low
	2	40	OR	1.18	0.04	32.91	0	1					0	6	0	10	71	142	23	Yes	Sample size too low
MA-Nr		DS-Nr
1	2	27
		29
			OR	0.67	0.28	1.59	0	1					37	385	9.6	19.6	193	386	942	No			0	1
4	2	25
		26
			OR	not estimable									0	44	0	10	71	142	82	Yes	Sample size too low
6	2	44
		45
		46
			OR	1.5	0.94	2.4	0	1					93	1394	6.7	16.7	159	318	3326	No			0	1
							0	7
Statistical power based on sample size					2nd Data extraction
	2	32	OR	1.13	0.36	3.55	0	1					5	113	4.4	14.4	131	262	274	No			0	1
	2	36	OR	0.32	0.06	1.83	0	1					3	9	33	43	368	736	38	Yes	Sample size too low
Statistical power based on sample size					3rd Data extraction
	2	35	OR	0.13	0.03	0.53	0	1					10	23	43	53	390	780	57	Yes	Sample size too low
References of trials included and accepted in this investigation (as per Table 9):																							0	3
Li H-M, Dou Z-H. Clinical observation of using different material in the elderly decaying tooth ART technique. Pract Clin Med 2005; 6: 105-107.
Frencken JE, Taifour D, van 't Hof MA. Survival of ART and amalgam restorations in permanent teeth of children after 6.3 years. J Dent Res 2006; 85: 622-6.
Gao W, Peng D, Smales RJ, Yip KH. Comparison of atraumatic restorative treatment and conventional restorative procedures in a hospital clinic: evaluation after 30 months. Quintessence Int 2003; 34: 31-7.
Rahimtoola S, van Amerongen E. Comparison of two tooth-saving preparation techniques for one-surface cavities. ASDC J Dent Child 2002; 69: 16-26.
Yip KH, Smales RJ, Gao W, Peng D. The effects of two cavity preparation methods on the longevity of glass ionomer cement restorations: an evaluation after 12 months. J Am Dent Assoc 2002; 133: 744-51.
Estupiñán-Day S, Milner T, Tellez M. Oral health of low income children: procedures for atraumatic restorative treatment (PRAT) - Final report. PAHO 2006; Project number 091024: ATN/JF-7025-RG.
OR = Odds Ratio
CI = 95% Confidence interval
H1 = Hypothesis 1
H2 = Hypothesis 2
n(CG) = Number of failed events in control group
N(CG) = Number of total events in control group
P2 = n/N ratio of control group
P1 = P2 plus 10 percentage points added (for test group)
NP = Minimum sample size needed per group
N(TG) = Sample size of test group
2xNP = Double number of NP
NT(NCG+NTG) = Total sample size / all groups combined
SMD = Standardised mean difference
DS-Nr = Dataset number
Dentition:	1 = Primary teeth; 2 = Permanent teeth
ARR = Absolute risk reduction
MA-Nr = Meta-analysis number
